# Supplementary material for: Tumor Growth Ameliorates Cardiac Dysfunction and Suppresses Fibrosis in a Mouse Model for Duchenne Muscular Dystrophy
Source: Int J Mol Sci. 2023 Aug 9;24(16):12595. doi: 10.3390/ijms241612595 (PMC10454371; doi:10.3390/ijms241612595)
Supplement: Supplementary file 1 [file ijms-24-12595-s001.zip]

Archive with 1 entries (1 files):
- ijms-2525283-supplementary.pdf
